# Supplementary material for: pH-Responsive Dual-Network PVA Films Integrating CNC-Stabilized Mosla chinensis Essential Oil Emulsions for Active Food Packaging
Source: Foods. 2026 Jul 7;15(13):2401. doi: 10.3390/foods15132401 (PMC13362074; doi:10.3390/foods15132401)
Supplement: Supplementary file 1 [file foods-15-02401-s001.zip]

Archive with 1 entries (1 files):
- foods-4397897-supplementary.pdf
